# Supplementary material for: A Transcriptomic Analysis of Human iPSC-Derived Parathyroid Lineage Cells Reveals Limited Maturation Beyond the Parathyroid–Thymic Primordium
Source: Cells. 2026 Jul 11;15(14):1252. doi: 10.3390/cells15141252 (PMC13406470; doi:10.3390/cells15141252)
Supplement: Supplementary file 1 [file cells-15-01252-s001.zip]

Archive with 1 entries (1 files):
- cells-4299744-supplementary.pdf
